# Supplementary material for: One Sprinter, Two Olympic Preparations: A Single-Athlete Longitudinal Observational Study of Training-Intensity Distribution and Implications for Future 50 m Events
Source: Sports (Basel). 2026 Jan 5;14(1):23. doi: 10.3390/sports14010023 (PMC12845544; doi:10.3390/sports14010023)
Supplement: Supplementary file 1 [file sports-14-00023-s001.zip]

Archive with 1 entries (1 files):
- sports-4034493-supplementary.pdf
